# Supplementary material for: Non-Aqueous Poly(dimethylsiloxane) Organogel Sponges for Controlled Solvent Release: Synthesis, Characterization, and Application in the Cleaning of Artworks
Source: Gels. 2023 Dec 15;9(12):985. doi: 10.3390/gels9120985 (PMC10742450; doi:10.3390/gels9120985)
Supplement: Supplementary file 1 [file gels-09-00985-s001.zip]

Archive with 1 entries (1 files):
- gels-2739361-supplementary.pdf
